# Supplementary material for: The smallest known species of Afrotropical Scolytoplatypus Schaufuss (Curculionidae, Scolytinae) – with unique features and an isolated phylogenetic position
Source: Zookeys. 2018 Apr 10;(749):125–30. doi: 10.3897/zookeys.749.24199 (PMC5904514; doi:10.3897/zookeys.749.24199)
Supplement: XML Treatment for Scolytoplatypus unipilus [file zookeys.749.24199-treatment1.xml]

<!DOCTYPE tp:taxon-treatment
  PUBLIC "-//TaxonX//DTD Taxonomic Treatment Publishing DTD v0 20100105//EN" "tax-treatment-NSO.dtd">
<tp:taxon-treatment xmlns:tp="http://www.plazi.org/taxpub"><tp:treatment-meta><kwd-group><label>Taxon classification</label><kwd><named-content xmlns:xlink="http://www.w3.org/1999/xlink" content-type="kingdom">Animalia</named-content></kwd><kwd><named-content xmlns:xlink="http://www.w3.org/1999/xlink" content-type="order">Coleptera</named-content></kwd><kwd><named-content xmlns:xlink="http://www.w3.org/1999/xlink" content-type="family">Curculionidae</named-content></kwd></kwd-group><mixed-citation publication-type="journal"><person-group><name><surname>Jordal</surname><given-names>Bjarte H.</given-names></name></person-group><article-title>The smallest known species of Afrotropical <italic><tp:taxon-name><tp:taxon-name-part taxon-name-part-type="genus" reg="Scolytoplatypus">Scolytoplatypus</tp:taxon-name-part></tp:taxon-name></italic> Schaufuss (<tp:taxon-name><tp:taxon-name-part taxon-name-part-type="family">Curculionidae</tp:taxon-name-part></tp:taxon-name>, <tp:taxon-name><tp:taxon-name-part taxon-name-part-type="subfamily">Scolytinae</tp:taxon-name-part></tp:taxon-name>) – with unique features and an isolated phylogenetic position</article-title><source>Zookeys</source><day>10</day><month>4</month><year>2018</year><volume>2018</volume><issue>749</issue><fpage>125</fpage><lpage>130</lpage><pub-id pub-id-type="doi">10.3897/zookeys.749.24199</pub-id></mixed-citation></tp:treatment-meta><tp:nomenclature><tp:taxon-name>
            <tp:taxon-name-part taxon-name-part-type="genus" reg="Scolytoplatypus">Scolytoplatypus</tp:taxon-name-part>
            <tp:taxon-name-part taxon-name-part-type="species" reg="unipilus">unipilus</tp:taxon-name-part>
            <object-id xmlns:xlink="http://www.w3.org/1999/xlink" content-type="zoobank" xlink:type="simple">http://zoobank.org/592D85B6-195F-4B4E-B2A6-23596B98BC73</object-id>
          </tp:taxon-name><tp:taxon-authority>Jordal</tp:taxon-authority><tp:taxon-status xmlns:xlink="http://www.w3.org/1999/xlink" xlink:type="simple">sp. n.</tp:taxon-status><xref ref-type="fig" rid="F1">Figs 1–4</xref></tp:nomenclature><tp:treatment-sec sec-type="type material" id="SECID0ENBAC"><title>Type material examined.</title><p>Holotype, female: Gabon: Ivindo National Park, Ipassa, 6 km W. Makokou. GIS: <named-content xmlns:xlink="http://www.w3.org/1999/xlink" content-type="dwc:verbatimCoordinates" xlink:type="simple"><named-content content-type="geo-json" specific-use="{&#34;type&#34;:&#34;Point&#34;,&#34;coordinates&#34;:[12.802000,0.512000]}" id="NCID0EWBAC" xlink:type="simple">0.512, 12.802</named-content></named-content>, #23 vittatol trap. Paratypes (2): same data as holotype, except one taken from Ipsenol trap. The holotype and two paratypes (“<named-content xmlns:xlink="http://www.w3.org/1999/xlink" content-type="dwc:institutional_code" xlink:type="simple">ZMBN</named-content>/ENTScol4942 – <named-content xmlns:xlink="http://www.w3.org/1999/xlink" content-type="dwc:institutional_code" xlink:type="simple">ZMBN</named-content>/ENTScol4944”) are deposited in the <named-content xmlns:xlink="http://www.w3.org/1999/xlink" xlink:type="simple" content-type="institution" xlink:href="http://grbio.org/institution/museum-zoology-university-bergen-invertebrate-collection">University Museum of Bergen</named-content> (<named-content xmlns:xlink="http://www.w3.org/1999/xlink" content-type="dwc:institutional_code" xlink:type="simple">ZMBN</named-content>).</p></tp:treatment-sec><tp:treatment-sec sec-type="diagnosis" id="SECID0EKCAC"><title>Diagnosis, female.</title><p>Typical female <italic><tp:taxon-name><tp:taxon-name-part taxon-name-part-type="genus" reg="Scolytoplatypus">Scolytoplatypus</tp:taxon-name-part></tp:taxon-name></italic> with broad protibiae with transverse rows of granules and rugae, an anteromedian mycangial pore on pronotum, and a depressed triangular scutellum. Distinguished from all species in the genus by the unusually long antennal club, further from all African and Malagasy species by the small size (1.7 vs. &gt;2.3 mm), the lack of striae on elytral declivity (and disk), by the undivided, simple setae on the metanepisternum, and the rounded hind corners of the pronotum.</p><fig id="F1" position="float" orientation="portrait"><label>Figures 1–4.</label><caption><p>Habitus, head and elytral declivity of <italic><tp:taxon-name><tp:taxon-name-part taxon-name-part-type="genus" reg="Scolytoplatypus">Scolytoplatypus</tp:taxon-name-part> <tp:taxon-name-part taxon-name-part-type="species" reg="unipilus">unipilus</tp:taxon-name-part></tp:taxon-name></italic> sp. n.</p></caption><graphic xmlns:xlink="http://www.w3.org/1999/xlink" xlink:href="zookeys-749-125-g001.jpg" position="float" orientation="portrait" xlink:type="simple" id="oo_196136.jpg"/></fig></tp:treatment-sec><tp:treatment-sec sec-type="description" id="SECID0EPDAC"><title>Description, female.</title><p>
            <italic>Length</italic> 1.6–1.7 mm, 2.0 × longer than wide; <italic>colour</italic> dark brown to black, ventral side and legs brown.</p><p>
            <italic>Head</italic>. Eyes separated above by 3.9 × their width. Frons generally convex, slightly flattened on upper half, rounded below, with a transverse, broad, impression just above epistoma; surface smooth and shiny on lower half, reticulated and dull above, with small shallow punctures separated by 2–4 × their diameter. Vestiture consisting of scattered, short, fine setae mainly in reticulated area on upper half. Antennal club 3 × longer than funicle, densely covered by very short scale-like setae and fewer and much longer fine setae. Funiculus 5-segmented.</p><p>
            <italic>Pronotum</italic> 0.9 × as long as wide, sides subparallel on anterior half, constricted on posterior half, 0.9 × as wide as anterior part; surface finely reticulated with shallow punctures spaced by 1–2 × their diameter; pronotal vestiture consisting of fine short setae arising from punctures, a few longer setae scattered close to anterior margin. Mycangial pore slightly elliptical, with long yellow setae emerging, center of pore located on anterior fifth.</p><p>
            <italic>Elytra</italic> 1.1 × longer than wide, 1.3–1.4 × longer than pronotum; basal area notched for depressed triangular scutellum; sides of elytra straight, broadly rounded behind; striae not indicated, punctures confused, spaced on disc by 1–2 × their diameter; declivity finely rugose, strongly reticulated. Interstriae 10 weakly elevated to level of ventrite 1. Vestiture consisting of minute setae on declivity.</p><p>
            <italic>Legs</italic>. Procoxae separated by width of antennal club. Mesocoxae separated by width of a mesocoxa. Protibial shape typical for genus.</p><p>
            <italic>Ventral vestiture.</italic> Metanepisternum with relatively few, fine, simple setae.</p></tp:treatment-sec><tp:treatment-sec sec-type="Male" id="SECID0ENEAC"><title>Male.</title><p>Not known.</p></tp:treatment-sec><tp:treatment-sec sec-type="Molecular data" id="SECID0ESEAC"><title>Molecular data.</title><p>Phylogenetic analysis based on four genes resulted in a fully resolved tree topology (Fig. <xref ref-type="fig" rid="F2">5</xref>). Different partition schemes and model selection had no influence on tree topology. <italic><tp:taxon-name><tp:taxon-name-part taxon-name-part-type="genus" reg="Scolytoplatypus">Scolytoplatypus</tp:taxon-name-part> <tp:taxon-name-part taxon-name-part-type="species" reg="unipilus">unipilus</tp:taxon-name-part></tp:taxon-name></italic> formed a maximally supported sister lineage to all other African and Malagasy species in the genus, and yet clearly separate from the Asian species. GeneBank accession numbers: COI, <ext-link xmlns:xlink="http://www.w3.org/1999/xlink" ext-link-type="gen" xlink:href="MG979488" xlink:type="simple">MG979488</ext-link>; EF1a, <ext-link xmlns:xlink="http://www.w3.org/1999/xlink" ext-link-type="gen" xlink:href="MG979489" xlink:type="simple">MG979489</ext-link>; CAD, <ext-link xmlns:xlink="http://www.w3.org/1999/xlink" ext-link-type="gen" xlink:href="MG979490" xlink:type="simple">MG979490</ext-link>; 28S, <ext-link xmlns:xlink="http://www.w3.org/1999/xlink" ext-link-type="gen" xlink:href="MG980072" xlink:type="simple">MG980072</ext-link>.</p><fig id="F2" position="float" orientation="portrait"><label>Figure 5.</label><caption><p>Tree topology (excluding outgroups) resulting from all Bayesian analyses (PSRF = 1.0, sd = 0.003) and the parsimony analysis (L = 3503, CI = 0.48, RI = 0.54), of four gene fragments.</p></caption><graphic xmlns:xlink="http://www.w3.org/1999/xlink" xlink:href="zookeys-749-125-g002.jpg" position="float" orientation="portrait" xlink:type="simple" id="oo_196137.jpg"/></fig></tp:treatment-sec><tp:treatment-sec sec-type="etymology" id="SECID0ETFAC"><title>Etymology.</title><p>The Latin name <italic>unipilus</italic> is composed of the masculine adjective <italic>unus</italic> in its form uni-, meaning one, and the masculine noun <italic>pilus</italic>, meaning hair, referring to the simple, single, hair-like setae on the metanepisternum and metasternum.</p></tp:treatment-sec><tp:treatment-sec sec-type="distribution" id="SECID0E6FAC"><title>Distribution and biology.</title><p>Only known from the type locality in Gabon. All specimens were collected in black flight intercept traps baited with vittatol (3) or ipsenol (1) lures.</p></tp:treatment-sec></tp:taxon-treatment>
